# Supplementary material for: Stabilization of V1 interneuron-motor neuron connectivity ameliorates motor phenotype in a mouse model of ALS
Source: Nat Commun. 2024 Jun 7;15:4867. doi: 10.1038/s41467-024-48925-7 (PMC11161600; doi:10.1038/s41467-024-48925-7)
Supplement: Supplementary file 7 — Source Data [file 41467_2024_48925_MOESM7_ESM.xlsx]

## Sheet: Panel_list
SOURCE DATA - Stabilization of V1 interneuron-motor neuron connectivity ameliorates motor phenotype in a mouse model of ALS
Fig 1d	eEsyt1: WT vs SOD1 P45-63-84
Fig 1g	eEsyt1 INs: WT vs SOD1 P45-63-84
Fig 2k	vEsyt1: En1cre vs WT
Fig 2x	Esyt1 protein: WT, En1cre, SOD1, SOD1En1cre
Fig 3e	VGAT synaptic density: WT, En1cre, SOD1, SOD1En1cre
Fig 3n	MN counts: WT, En1cre, SOD1, SOD1En1cre
Fig 3o	MN size: untreated vs treated En1cre
Fig 5u	VGAT-Gephyrin colocalization % area: WT, En1cre, SOD1, SOD1En1cre
Fig 5v	VGAT-Gephyrin colocalization Pearson's correlation: WT, En1cre, SOD1, SOD1En1cre
Fig 6a	Intraspinal: Motor phenotype over time, avg speed: WT, En1cre, SOD1, SOD1En1cre
Fig 6b	Intraspinal: Motor phenotype over time, step frequency: WT, En1cre, SOD1, SOD1En1cre
Fig 6c	Intraspinal: Motor phenotype over time, stride length: WT, En1cre, SOD1, SOD1En1cre
Fig 6d	Intraspinal: Motor phenotype over time, peak acceleration: WT, En1cre, SOD1, SOD1En1cre
Fig 6e	Intraspinal: Motor phenotype P112, avg speed: WT, En1cre, SOD1, SOD1En1cre
Fig 6f	Intraspinal: Motor phenotype P112, step frequency: WT, En1cre, SOD1, SOD1En1cre
Fig 6g	Intraspinal: Motor phenotype P112, stride length: WT, En1cre, SOD1, SOD1En1cre
Fig 6h	Intraspinal: Motor phenotype P112, peak acceleration: WT, En1cre, SOD1, SOD1En1cre
Fig 6j	Intraspinal: Motor phenotype P112, hip angle: WT, En1cre, SOD1, SOD1En1cre
Fig 6k	Intraspinal: Motor phenotype P112, knee angle: WT, En1cre, SOD1, SOD1En1cre
Fig 6l	Intraspinal: Motor phenotype P112, ankle angle: WT, En1cre, SOD1, SOD1En1cre
Fig 6m	Intraspinal: Motor phenotype P112, foot angle: WT, En1cre, SOD1, SOD1En1cre
Fig 6p	Intraspinal: Motor phenotype P112, weight support: WT, En1cre, SOD1, SOD1En1cre
Fig 7i	mCherry+ neurons: SSC, midbrain, SC
Fig 7m	Distance traveled OFT: WT, En1cre, SOD1, SOD1En1cre
Fig 8a	Systemic: Motor phenotype over time, avg speed: WT, En1cre, SOD1, SOD1En1cre
Fig 8b	Systemic: Motor phenotype over time, step frequency: WT, En1cre, SOD1, SOD1En1cre
Fig 8c	Systemic: Motor phenotype over time, stride length: WT, En1cre, SOD1, SOD1En1cre
Fig 8d	Systemic: Motor phenotype over time, peak acceleration: WT, En1cre, SOD1, SOD1En1cre
Fig 8e	Systemic: Motor phenotype P112, avg speed: WT, En1cre, SOD1, SOD1En1cre
Fig 8f	Systemic: Motor phenotype P112, step frequency: WT, En1cre, SOD1, SOD1En1cre
Fig 8g	Systemic: Motor phenotype P112, stride length: WT, En1cre, SOD1, SOD1En1cre
Fig 8h	Systemic: Motor phenotype P112, peak acceleration: WT, En1cre, SOD1, SOD1En1cre
Fig 8i	Systemic: Motor phenotype P112, hip angle: WT, En1cre, SOD1, SOD1En1cre
Fig 8j	Systemic: Motor phenotype P112, knee angle: WT, En1cre, SOD1, SOD1En1cre
Fig 8k	Systemic: Motor phenotype P112, ankle angle: WT, En1cre, SOD1, SOD1En1cre
Fig 8l	Systemic: Motor phenotype P112, foot angle: WT, En1cre, SOD1, SOD1En1cre
Fig 8m	Systemic: Motor phenotype P112, weight support: WT, En1cre, SOD1, SOD1En1cre
Fig 9a	Motor performance 20cm/s: SOD1En1 vs SOD1
Fig 9b	MN survival, lumbar: SOD1En1 vs SOD1
Fig 9c	MN survival, cervical: SOD1En1 vs SOD1
Fig 9f	Bodyweight upon treatment: WT, SOD1, SOD1En1cre
Fig 9g	Survival upon treatment: SOD1En1 vs SOD1
S Fig 1a	Survival: SOD1 vs SOD1En1cre
S Fig 1b	Bodyweight: WT, SOD1, SOD1En1cre
S Fig 1c	SOD1 gene copy number: SOD1 vs SOD1En1cre
S Fig 2a	Motor performance 20cm/s upon treatment: WT, En1cre, SOD1, SOD1En1cre
S Fig 2c	Intraspinal: Motor phenotype onset, avg speed: WT, En1cre, SOD1, SOD1En1cre
S Fig 2d	Intraspinal: Motor phenotype onset, step frequency: WT, En1cre, SOD1, SOD1En1cre
S Fig 2e	Intraspinal: Motor phenotype onset, stride length: WT, En1cre, SOD1, SOD1En1cre
S Fig 2f	Intraspinal: Motor phenotype onset, peak acceleration: WT, En1cre, SOD1, SOD1En1cre
S Fig 3e	Angle amplitudes: WT
S Fig 3j	Angle amplitudes: En1cre
S Fig 3o	Angle amplitudes: SOD1
S Fig 3t	Angle amplitudes: SOD1En1cre
S Fig 4b	NOR Novelty preference index: WT, En1cre, SOD1, SOD1En1cre
S Fig 4d	EPM Open arms percentage: WT, En1cre, SOD1, SOD1En1cre
S Fig 4f	OFT Time in center: WT, En1cre, SOD1, SOD1En1cre
S Fig 4g	OFT Periphery percentage: WT, En1cre, SOD1, SOD1En1cre
S Fig 4i	3CT Social novelty preference index: WT, En1cre, SOD1, SOD1En1cre

## Sheet: Fig 1d
Fig 1d	eEsyt1: WT vs SOD1
	WT	SOD1
P45	42.6409	54.48
	60.2401	28.08
	52.2224	4.37
	73.1531	26.33
	77.1148	21.72
	78.7775
P63	83.3798	0.218966
	70.3354	36.0819
	51.7159	18.7753
	81.09	57.45
	76.66	62.69
		67.67
P84	41.79	41.62
	42.35	0.21
	47	3.63
	65.42	26.66
	62.97	12.6
	58.83	22.79
				N	Males	14
					Females	20

## Sheet: Fig 1g
Fig 1g	eEsyt1 INs: WT vs SOD1
	WT	SOD1
P45	17.75	27.6
	25.8	19.2
	22	13
	23.4	20.8
	25.5	27.25
P63	36.75	14.75
	26	25
	30	10.4
		9
		10.2
		12.4
P84	25.5	15
	37.25	8.8
	24.8	15.333
		17.4
		15.6
				N	Males	11
					Females	16

## Sheet: Fig 2k
Fig 2k	vEsyt1: En1cre vs WT
En1cre	WT
93.75	0
95.402	0
32.725	3.833
58.949
100
		N	Males	0
			Females	8

## Sheet: Fig 2x
Fig 2x	Esyt1 protein: WT, En1cre, SOD1, SOD1En1cre
WT	En1cre	SOD1	SOD1En1cre
1133.98	1115.58	657.141	1096.29
838.454	1075.28	265.409	1363.1
978.478		818.562	1019.24
		615.523
				N	Males	6
					Females	6

## Sheet: Fig 3e
Fig 3e	VGAT synaptic density: WT, En1cre, SOD1, SOD1En1cre
WT	En1cre	SOD1	SOD1En1cre
44.7305	60.278	20.8712	15.6904
65.7819	41.885	20.47	64.6723
89.0726	119.319	19.3694	105.833
57.4777	68.2514	3.01147	56.1405
	79.0784		84.5205
					N	Males	9
						Females	9

## Sheet: Fig 3n
Fig 3n	MN counts: WT, En1cre, SOD1, SOD1En1cre
WT	En1cre	SOD1	SOD1En1cre
8.41667	4.41667	4.25	8
10.1667	8.2	5.7	5.66667
9.7	6.1	3.5	7.2
7	5.5	4.09091	7.33333
6	5.33333		7.4
			9.75
					N	Males	9
						Females	11

## Sheet: Fig 3o
Fig 3o	MN size: untreated vs treated En1cre
En1cre	En1cre + Inj
563.036	439.346
542.863	409.538
507.885	429.142
583.162	500.188
	330.517
			N	Males	5
				Females	4

## Sheet: Fig 5u
Fig 5u	VGAT-Gephyrin colocalization % area: WT, En1cre, SOD1, SOD1En1cre
WT	En1cre	SOD1	SOD1En1cre
90.5279	87.3909	40.0257	67.6064
80.2739	71.098	2.85928	84.2982
49.0119		56.3233	69.8215
		30.1006
				N	Males	6
					Females	6

## Sheet: Fig 5v
Fig 5v	VGAT-Gephyrin colocalization: WT, En1cre, SOD1, SOD1En1cre
WT	En1cre	SOD1	SOD1En1cre
0.635338	0.570828	0.318984	0.60503
0.481864	0.492036	0.114702	0.662966
0.540416		0.44962	0.495374
		0.31594
				N	Males	6
					Females	6

[truncated: 50 more sheets: Fig 6a, Fig 6b, Fig 6c, Fig 6d, Fig 6e, Fig 6f, Fig 6g, Fig 6h, Fig 6j, Fig 6k, Fig 6l, Fig 6m, Fig 6p, Fig 7i, Fig 7m, Fig 8a, Fig 8b, Fig 8c, Fig 8d, Fig 8e …]
